# Supplementary material for: Evidence of Gas Phase Glucosyl Transfer and Glycation in the CID/HCD-Spectra of S-Glucosylated Peptides
Source: Int J Mol Sci. 2024 Jul 8;25(13):7483. doi: 10.3390/ijms25137483 (PMC11242366; doi:10.3390/ijms25137483)
Supplement: Supplementary file 1 [file ijms-25-07483-s001.zip]

Archive with 2 entries (2 files):
- Buchowiecka Alicja_ SUPLEMENTARY MATERIAL.pdf
- Supplementary materials_Excel working sheets.xlsx
